# Supplementary material for: Assessing health research grant applications: A retrospective comparative review of a one-stage versus a two-stage application assessment process
Source: PLoS One. 2020 Mar 12;15(3):e0230118. doi: 10.1371/journal.pone.0230118 (PMC7067561; doi:10.1371/journal.pone.0230118)
Supplement: S1 Table — (XLSX) [file pone.0230118.s001.xlsx]

## Sheet: Reviewer Summary
Competition	Alias	Type		Score
21	8004744	Peer		5
21	8004744	Peer		3
21	8004744	Lay		10
21	8004744	Peer		7
21	2422366	Peer		9
21	2422366	Peer		8
21	2422366	Peer		8
21	2422366	Lay		7
21	2422366	Peer		8
21	3573513	Peer		9
21	3573513	Peer		8
21	3573513	Peer		8
21	3573513	Lay		8
21	3573513	Peer		8
21	3573513	Peer		9
21	4555701	Peer		4
21	4555701	Peer		3
21	4555701	Lay		8
21	4555701	Peer		8
21	4555701	Peer		3
21	4555701	Peer		6
21	8995389	Peer		8
21	8995389	Peer		9
21	8995389	Peer		9
21	8995389	Peer		10
21	8995389	Peer		8
21	8995389	Lay		3
21	9606233	Peer		4
21	9606233	Peer		9
21	9606233	Lay		8
21	9606233	Peer		9
21	4317821	Peer		4
21	4317821	Peer		8
21	4317821	Lay		8
21	4317821	Peer		8
21	5877404	Peer		9
21	5877404	Peer		10
21	5877404	Lay		7
21	5877404	Peer		8
21	5877404	Peer		8
21	5877404	Peer		10
21	5877404	Peer		6
21	7198899	Peer		9
21	7198899	Lay		8
21	7198899	Peer		8
21	7198899	Peer		7
21	7198899	Peer		9
21	1912201	Lay		2
21	1912201	Peer		7
21	1912201	Peer		7
21	1912201	Peer		8
21	1912201	Peer		7
21	1912201	Peer		6
21	8221424	Peer		9
21	8221424	Peer		8
21	8221424	Peer		6
21	8221424	Peer		8
21	8221424	Lay		9
21	8221424	Peer		6
21	2871554	Peer		8
21	2871554	Peer		7
21	2871554	Peer		6
21	2871554	Lay		8
21	2871554	Peer		3
21	8196807	Peer		8
21	8196807	Lay		3
21	8196807	Peer		6
21	8196807	Peer		8
21	8931036	Peer		8
21	8931036	Lay		7
21	8931036	Peer		3
21	8931036	Peer		3
21	8931036	Peer		4
21	9478852	Peer		6
21	9478852	Peer		9
21	9478852	Peer		8
21	9478852	Lay		9
21	9478852	Peer		5
21	4339144	Peer		8
21	4339144	Lay		8
21	4339144	Peer		8
21	4339144	Peer		9
21	4339144	Peer		3
21	3779933	Peer		8
21	3779933	Peer		7
21	3779933	Peer		8
21	3779933	Peer		6
21	3779933	Lay		9
21	3779933	Peer		9
21	4470088	Lay		6
21	4470088	Peer		8
21	4470088	Peer		5
21	4470088	Peer		6
21	4470088	Peer		8
21	4470088	Peer		6
21	7048390	Peer		6
21	7048390	Peer		9
21	7048390	Peer		6
21	7048390	Lay		3
21	7048390	Peer		4
21	7048390	Peer		8
21	1763949	Lay		5
21	1763949	Peer		8
21	1763949	Peer		7
21	1763949	Peer		5
21	1763949	Peer		9
21	1763949	Peer		7
21	2293767	Peer		8
21	2293767	Peer		10
21	2293767	Peer		7
21	2293767	Lay		8
21	2293767	Peer		5
21	2293767	Peer		6
21	8738292	Lay		6
21	8738292	Peer		5
21	8738292	Peer		7
21	8738292	Peer		4
21	8738292	Peer		8
21	9340051	Peer		8
21	9340051	Lay		6
21	9340051	Peer		9
21	9340051	Peer		4
21	3952274	Peer		4
21	3952274	Peer		4
21	3952274	Peer		6
21	3952274	Lay		9
21	3952274	Peer		8
21	1392402	Peer		4
21	1392402	Peer		9
21	1392402	Peer		8
21	1392402	Peer		8
21	1392402	Lay		5
21	1392402	Peer		7
21	1392402	Peer		8
21	5951825	Peer		5
21	5951825	Lay		6
21	5951825	Peer		9
21	5951825	Peer		7
21	5951825	Peer		5
21	5951825	Peer		4
21	3707642	Peer		5
21	3707642	Peer		8
21	3707642	Peer		3
21	3707642	Lay		7
21	3707642	Peer		7
21	3707642	Peer		5
21	9166795	Peer		8
21	9166795	Peer		9
21	9166795	Lay		6
21	9166795	Peer		6
21	9166795	Peer		6
21	9166795	Peer		7
21	3544034	Peer		3
21	3544034	Peer		4
21	3544034	Peer		5
21	3544034	Lay		6
21	3544034	Peer		2
21	2109982	Peer		6
21	2109982	Peer		4
21	2109982	Peer		6
21	2109982	Peer		4
21	2109982	Peer		6
21	2109982	Peer		8
21	2109982	Peer		5
21	2109982	Lay		3
21	6616642	Peer		5
21	6616642	Peer		5
21	6616642	Peer		4
21	6616642	Peer		5
21	6616642	Peer		9
21	6616642	Lay		3
21	1674787	Lay		9
21	1674787	Peer		7
21	1674787	Peer		5
21	1674787	Peer		8
21	1674787	Peer		3
21	1674787	Peer		6
21	4022945	Peer		4
21	4022945	Lay		9
21	4022945	Peer		7
21	4022945	Peer		8
21	4022945	Peer		9
21	4022945	Peer		8
21	9872749	Peer		8
21	9872749	Peer		6
21	9872749	Peer		3
21	9872749	Peer		9
21	9872749	Peer		6
21	9872749	Lay		8
21	4477171	Lay		8
21	4477171	Peer		8
21	4477171	Peer		6
21	4477171	Peer		5
21	4477171	Peer		8
21	9104450	Peer		5
21	9104450	Lay		9
21	9104450	Peer		9
21	9104450	Peer		8
21	9104450	Peer		8
21	9104450	Peer		8
21	2022101	Peer		3
21	2022101	Peer		3
21	2022101	Peer		6
21	2022101	Peer		4
21	2022101	Lay		6
21	2022101	Peer		5
21	9500388	Peer		6
21	9500388	Peer		5
21	9500388	Peer		6
21	9500388	Peer		8
21	9500388	Peer		4
21	9500388	Peer		6
21	9500388	Lay		9
21	4655675	Peer		2
21	4655675	Peer		9
21	4655675	Lay		4
21	4655675	Peer		9
21	4655675	Peer		6
21	2257890	Peer		8
21	2257890	Peer		5
21	2257890	Peer		8
21	2257890	Lay		8
21	2257890	Peer		5
21	3321245	Peer		2
21	3321245	Peer		7
21	3321245	Peer		6
21	3321245	Lay		4
21	3321245	Peer		9
21	3321245	Peer		8
21	3321245	Peer		4
21	6200794	Peer		8
21	6200794	Peer		6
21	6200794	Peer		8
21	6200794	Lay		6
21	6200794	Peer		6
21	2906435	Peer		8
21	2906435	Lay		4
21	2906435	Peer		8
21	2906435	Peer		5
21	2906435	Peer		8
21	2906435	Peer		8
21	2906435	Peer		7
21	4205022	Peer		6
21	4205022	Peer		8
21	4205022	Peer		8
21	4205022	Lay		6
21	4205022	Peer		4
21	1116496	Peer		9
21	1116496	Lay		8
21	1116496	Peer		4
21	1116496	Peer		8
21	2530511	Peer		5
21	2530511	Peer		4
21	2530511	Peer		3
21	2530511	Peer		6
21	2530511	Lay		9
21	2530511	Peer		8
21	1425408	Lay		5
21	1425408	Peer		9
21	1425408	Peer		8
21	1425408	Peer		8
21	1425408	Peer		10
21	2295050	Peer		8
21	2295050	Peer		9
21	2295050	Peer		8
21	2295050	Peer		4
21	2295050	Lay		5
21	3839307	Peer		6
21	3839307	Peer		3
21	3839307	Peer		6
21	3839307	Lay		7
21	3839307	Peer		6
21	3839307	Peer		8
21	3839307	Peer		5
21	4799576	Peer		6
21	4799576	Peer		6
21	4799576	Peer		9
21	4799576	Lay		6
21	4799576	Peer		8
21	4799576	Peer		8
21	2062643	Peer		8
21	2062643	Peer		8
21	2062643	Lay		9
21	2062643	Peer		4
21	2062643	Peer		9
21	9343770	Peer		4
21	9343770	Peer		6
21	9343770	Peer		9
21	9343770	Lay		8
21	9343770	Peer		5
21	9343770	Peer		8
21	5475686	Lay		9
21	5475686	Peer		8
21	5475686	Peer		8
21	5475686	Peer		8
21	5196381	Peer		9
21	5196381	Lay		3
21	5196381	Peer		5
21	5196381	Peer		5
21	7699836	Peer		8
21	7699836	Peer		6
21	7699836	Lay		8
21	7699836	Peer		2
21	7699836	Peer		8
21	5828711	Peer		8
21	5828711	Peer		8
21	5828711	Peer		6
21	5828711	Peer		6
21	5828711	Peer		8
21	5828711	Lay		10
21	8164606	Peer		9
21	8164606	Peer		8
21	8164606	Lay		6
21	8164606	Peer		8
21	8164606	Peer		8
21	8164606	Peer		3
21	7797892	Peer		9
21	7797892	Peer		8
21	7797892	Lay		8
21	7797892	Peer		4
21	7797892	Peer		3
21	7797892	Peer		8
21	7797892	Peer		9
21	1097150	Peer		8
21	1097150	Lay		8
21	1097150	Peer		7
21	1097150	Peer		8
21	5459051	Lay		9
21	5459051	Peer		5
21	5459051	Peer		6
21	5459051	Peer		4
21	3682123	Peer		8
21	3682123	Peer		5
21	3682123	Peer		5
21	3682123	Lay		4
21	9097667	Peer		8
21	9097667	Peer		8
21	9097667	Peer		9
21	9097667	Peer		8
21	9097667	Lay		8
21	9097667	Peer		9
21	3184241	Peer		4
21	3184241	Peer		8
21	3184241	Lay		5
21	3184241	Peer		10
21	3184241	Peer		6
21	3184241	Peer		10
21	2625368	Peer		5
21	2625368	Peer		4
21	2625368	Peer		8
21	2625368	Lay		6
21	2625368	Peer		9
21	8857510	Peer		7
21	8857510	Lay		8
21	8857510	Peer		3
21	8857510	Peer		5
21	8857510	Peer		7
21	4383422	Peer		5
21	4383422	Lay		3
21	4383422	Peer		4
21	4383422	Peer		5
21	6264609	Lay		8
21	6264609	Peer		5
21	6264609	Peer		8
21	6264609	Peer		8
21	1023573	Peer		8
21	1023573	Peer		5
21	1023573	Peer		8
21	1023573	Lay		5
21	5172377	Peer		7
21	5172377	Peer		7
21	5172377	Peer		6
21	5172377	Peer		6
21	5172377	Lay		8
21	4308577	Lay		7
21	4308577	Peer		9
21	4308577	Peer		7
21	4308577	Peer		8
21	4308577	Peer		6
21	9890563	Lay		9
21	9890563	Peer		8
21	9890563	Peer		5
21	9890563	Peer		9
21	9890563	Peer		4
21	6670783	Lay		6
21	6670783	Peer		7
21	6670783	Peer		8
21	6670783	Peer		6
21	9368929	Lay		9
21	9368929	Peer		5
21	9368929	Peer		9
21	9368929	Peer		8
21	9368929	Peer		8
21	9368929	Peer		10
21	2614740	Lay		8
21	2614740	Peer		9
21	2614740	Peer		8
21	2614740	Peer		10
21	2614740	Peer		8
21	2614740	Peer		9
21	3184228	Peer		9
21	3184228	Lay		8
21	3184228	Peer		4
21	3184228	Peer		5
21	4590594	Peer		8
21	4590594	Peer		6
21	4590594	Lay		5
21	4590594	Peer		4
21	9847426	Peer		2
21	9847426	Peer		2
21	9847426	Lay		5
21	9847426	Peer		8
21	9847426	Peer		2
21	9847426	Peer		3
21	3699844	Lay		4
21	3699844	Peer		6
21	3699844	Peer		6
21	3699844	Peer		9
21	3699844	Peer		4
21	2264324	Peer		8
21	2264324	Peer		6
21	2264324	Peer		7
21	2264324	Peer		6
21	2264324	Lay		7
21	2264324	Peer		7
21	7955197	Peer		6
21	7955197	Lay		3
21	7955197	Peer		10
21	7955197	Peer		8
21	7955197	Peer		7
21	7955197	Peer		7
21	5823033	Peer		8
21	5823033	Lay		9
21	5823033	Peer		6
21	5823033	Peer		3
21	6771283	Lay		7
21	6771283	Peer		4
21	6771283	Peer		4
21	6771283	Peer		6
21	8899479	Peer		4
21	8899479	Peer		8
21	8899479	Peer		3
21	8899479	Peer		6
21	8899479	Peer		5
21	8899479	Peer		7
21	8899479	Peer		7
21	8899479	Lay		8
21	7004580	Lay		5
21	7004580	Peer		7
21	7004580	Peer		6
21	7004580	Peer		6
21	7004580	Peer		4
21	2627992	Peer		6
21	2627992	Peer		8
21	2627992	Lay		6
21	2627992	Peer		5
21	2627992	Peer		6
21	9638654	Lay		7
21	9638654	Peer		7
21	9638654	Peer		3
21	9638654	Peer		6
21	9638654	Peer		8
21	3138980	Lay		9
21	3138980	Peer		6
21	3138980	Peer		6
21	3138980	Peer		9
21	9832770	Peer		10
21	9832770	Peer		6
21	9832770	Peer		3
21	9832770	Lay		8
21	9832770	Peer		4
21	9832770	Peer		6
21	9832770	Peer		8
21	7967198	Peer		9
21	7967198	Lay		3
21	7967198	Peer		9
21	7967198	Peer		6
21	7967198	Peer		10
21	1747349	Peer		4
21	1747349	Lay		4
21	1747349	Peer		6
21	1747349	Peer		4
21	1747349	Peer		5
21	1747349	Peer		5
21	2841871	Peer		6
21	2841871	Peer		8
21	2841871	Peer		8
21	2841871	Peer		5
21	2841871	Lay		7
21	8111590	Peer		3
21	8111590	Peer		4
21	8111590	Peer		7
21	8111590	Lay		9
21	8111590	Peer		9
21	8111590	Peer		3
21	4229137	Peer		5
21	4229137	Peer		5
21	4229137	Lay		10
21	4229137	Peer		6
21	4229137	Peer		6
21	5676933	Lay		5
21	5676933	Peer		2
21	5676933	Peer		6
21	5676933	Peer		5
21	9121686	Peer		4
21	9121686	Peer		6
21	9121686	Peer		8
21	9121686	Lay		5
21	9121686	Peer		8
21	9121686	Peer		7
21	6587921	Peer		5
21	6587921	Peer		4
21	6587921	Lay		8
21	6587921	Peer		6
21	6587921	Peer		8
21	6587921	Peer		8
21	9115095	Lay		8
21	9115095	Peer		9
21	9115095	Peer		7
21	9115095	Peer		5
21	9115095	Peer		9
21	1627746	Peer		9
21	1627746	Lay		9
21	1627746	Peer		6
21	1627746	Peer		7
21	1627746	Peer		8
21	8984105	Peer		8
21	8984105	Peer		2
21	8984105	Lay		8
21	8984105	Peer		9
21	8927914	Peer		3
21	8927914	Peer		4
21	8927914	Lay		6
21	8927914	Peer		6
21	8927914	Peer		2
21	2058523	Peer		6
21	2058523	Lay		9
21	2058523	Peer		3
21	2058523	Peer		9
21	2058523	Peer		9
21	1567069	Lay		9
21	1567069	Peer		8
21	1567069	Peer		8
21	1567069	Peer		8
21	1567069	Peer		9
21	1567069	Peer		8
21	7093576	Peer		4
21	7093576	Peer		10
21	7093576	Lay		8
21	7093576	Peer		4
21	4655000	Peer		9
21	4655000	Peer		7
21	4655000	Peer		5
21	4655000	Peer		6
21	4655000	Lay		10
21	4655000	Peer		5
21	4655000	Peer		6
21	4578994	Lay		10
21	4578994	Peer		6
21	4578994	Peer		9
21	4578994	Peer		5
21	4578994	Peer		7
21	4578994	Peer		7
21	2334400	Peer		8
21	2334400	Peer		8
21	2334400	Peer		8
21	2334400	Peer		9
21	2334400	Peer		7
21	2334400	Lay		8
24	1215224	Lay		10
24	1215224	Peer		5
24	1215224	Peer		8
24	1215224	Peer		8
24	1215224	Peer		8
24	1215224	Peer		7
24	2170640	Peer		6
24	2170640	Lay		5
24	2170640	Peer		5
24	2170640	Peer		9
24	2170640	Peer		9
24	1093758	Peer		5
24	1093758	Peer		7
24	1093758	Lay		10
24	1093758	Peer		8
24	1723889	Lay		8
24	1723889	Peer		5
24	1723889	Peer		9
24	1723889	Peer		7
24	1723889	Peer		9
24	1723889	Peer		6
24	1967883	Lay		9
24	1967883	Peer		8
24	1967883	Peer		4
24	1967883	Peer		4
24	1967883	Peer		2
24	1967883	Peer		7
24	2707176	Lay		5
24	2707176	Peer		6
24	2707176	Peer		6
24	2707176	Peer		8
24	2707176	Peer		6
24	8324473	Peer		9
24	8324473	Lay		8
24	8324473	Peer		8
24	8324473	Peer		10
24	3725303	Peer		8
24	3725303	Peer		3
24	3725303	Peer		6
24	3725303	Lay		10
24	3725303	Peer		10
24	3725303	Peer		8
24	3725303	Peer		8
24	8178536	Lay		8
24	8178536	Peer		9
24	8178536	Peer		9
24	8178536	Peer		7
24	8178536	Peer		6
24	8178536	Peer		7
24	9164959	Lay		6
24	9164959	Peer		8
24	9164959	Peer		6
24	9164959	Peer		8
24	9164959	Peer		3
24	5442849	Peer		8
24	5442849	Peer		5
24	5442849	Lay		6
24	5442849	Peer		7
24	5442849	Peer		8
24	6027849	Lay		5
24	6027849	Peer		8
24	6027849	Peer		4
24	6027849	Peer		8
24	5105875	Peer		9
24	5105875	Peer		9
24	5105875	Lay		3
24	5105875	Peer		4
24	5105875	Peer		9
24	8895034	Lay		8
24	8895034	Peer		9
24	8895034	Peer		7
24	8895034	Peer		6
24	8895034	Peer		8
24	8895034	Peer		9
24	6499292	Peer		10
24	6499292	Lay		3
24	6499292	Peer		6
24	6499292	Peer		8
24	6499292	Peer		8
24	6499292	Peer		7
24	6499292	Peer		7
24	3499386	Peer		8
24	3499386	Lay		5
24	3499386	Peer		5
24	3499386	Peer		7
24	3499386	Peer		9
24	8959766	Peer		3
24	8959766	Peer		7
24	8959766	Peer		8
24	8959766	Lay		5
24	8959766	Peer		6
24	6164695	Peer		5
24	6164695	Peer		9
24	6164695	Peer		4
24	6164695	Peer		3
24	6164695	Lay		8
24	6164695	Peer		4
24	2008711	Peer		5
24	2008711	Lay		9
24	2008711	Peer		5
24	2008711	Peer		6
24	5712273	Peer		9
24	5712273	Peer		7
24	5712273	Lay		7
24	5712273	Peer		7
24	7102521	Peer		9
24	7102521	Lay		8
24	7102521	Peer		4
24	7102521	Peer		8
24	7102521	Peer		6
24	7102521	Peer		6
24	7102521	Peer		7
24	2897431	Peer		5
24	2897431	Peer		4
24	2897431	Peer		4
24	2897431	Lay		8
24	2897431	Peer		3
24	9635829	Peer		2
24	9635829	Peer		3
24	9635829	Peer		7
24	9635829	Peer		6
24	9635829	Lay		5
24	8049966	Peer		3
24	8049966	Peer		6
24	8049966	Lay		4
24	4733999	Lay		4
24	4733999	Peer		10
24	4733999	Peer		10
24	4733999	Peer		4
24	4733999	Peer		9
24	8350774	Peer		7
24	8350774	Lay		1
24	8350774	Peer		3
24	8350774	Peer		6
24	3578646	Peer		8
24	3578646	Lay		9
24	3578646	Peer		8
24	3578646	Peer		9
24	3578646	Peer		8
24	4622017	Peer		6
24	4622017	Lay		7
24	4622017	Peer		7
24	4622017	Peer		6
24	9238815	Peer		5
24	9238815	Peer		4
24	9238815	Lay		10
24	9238815	Peer		10
24	9238815	Peer		6
24	4173204	Peer		7
24	4173204	Peer		5
24	4173204	Lay		9
24	4173204	Peer		3
24	5126947	Peer		10
24	5126947	Peer		8
24	5126947	Lay		8
24	5126947	Peer		4
24	5126947	Peer		9
24	5126947	Peer		9
24	5126947	Peer		5
24	5126947	Peer		3
24	5126947	Peer		6
24	7429866	Peer		8
24	7429866	Peer		8
24	7429866	Peer		8
24	7429866	Peer		9
24	7429866	Peer		6
24	7429866	Lay		3
24	2426253	Peer		8
24	2426253	Peer		10
24	2426253	Lay		8
24	2426253	Peer		6
24	2426253	Peer		3
24	3442331	Peer		8
24	3442331	Lay		4
24	3442331	Peer		8
24	3442331	Peer		5
24	3442331	Peer		7
24	3519794	Lay		4
24	3519794	Peer		6
24	3519794	Peer		5
24	3519794	Peer		7
24	3519794	Peer		9
24	5571341	Peer		9
24	5571341	Lay		9
24	5571341	Peer		5
24	5571341	Peer		8
24	5571341	Peer		8
24	5571341	Peer		8
24	5353865	Peer		4
24	5353865	Lay		9
24	5353865	Peer		8
24	5353865	Peer		8
24	5353865	Peer		7
24	5946779	Peer		4
24	5946779	Peer		6
24	5946779	Lay		8
24	5946779	Peer		4
24	5259815	Peer		9
24	5259815	Lay		4
24	5259815	Peer		9
24	5259815	Peer		9
24	4133513	Peer		5
24	4133513	Peer		9
24	4133513	Lay		10
24	4133513	Peer		4
24	4142705	Peer		4
24	4142705	Peer		8
24	4142705	Peer		6
24	4142705	Peer		7
24	4142705	Lay		9
24	5267115	Peer		7
24	5267115	Peer		6
24	5267115	Lay		5
24	5267115	Peer		7
24	5267115	Peer		8
24	5267115	Peer		8
24	4339054	Peer		4
24	4339054	Peer		5
24	4339054	Peer		5
24	4339054	Peer		9
24	4339054	Peer		5
24	4339054	Lay		9
24	4834313	Lay		9
24	4834313	Peer		4
24	4834313	Peer		8
24	4834313	Peer		5
24	4834313	Peer		8
24	5594988	Lay		4
24	5594988	Peer		6
24	5594988	Peer		4
24	5594988	Peer		5
24	5594988	Peer		9
24	4820318	Peer		4
24	4820318	Peer		4
24	4820318	Lay		3
24	4820318	Peer		6
24	4820318	Peer		4
24	8282781	Peer		8
24	8282781	Peer		8
24	8282781	Peer		9
24	8282781	Lay		8
24	2683482	Peer		4
24	2683482	Lay		9
24	2683482	Peer		5
24	2683482	Peer		10
24	2683482	Peer		8
24	1294295	Lay		8
24	1294295	Peer		4
24	1294295	Peer		8
24	1294295	Peer		8
24	1294295	Peer		4
24	5048987	Peer		9
24	5048987	Peer		5
24	5048987	Lay		9
24	5048987	Peer		5
24	5048987	Peer		6
24	8731182	Peer		7
24	8731182	Peer		7
24	8731182	Lay		7
24	8731182	Peer		5
24	8731182	Peer		9
24	9812511	Peer		6
24	9812511	Peer		6
24	9812511	Lay		8
24	9812511	Peer		9
24	9812511	Peer		5
24	4092913	Peer		9
24	4092913	Peer		9
24	4092913	Lay		5
24	4092913	Peer		2
24	1425420	Peer		7
24	1425420	Peer		7
24	1425420	Lay		8
24	1425420	Peer		7
24	1425420	Peer		5
24	4190333	Lay		6
24	4190333	Peer		5
24	4190333	Peer		5
24	4190333	Peer		6
24	4190333	Peer		8
24	1337825	Peer		4
24	1337825	Lay		1
24	1337825	Peer		4
24	1337825	Peer		5
24	1337825	Peer		9
24	1337825	Peer		7
24	7614942	Peer		9
24	7614942	Peer		9
24	7614942	Peer		8
24	7614942	Lay		4
24	7614942	Peer		4
24	7397018	Peer		4
24	7397018	Lay		3
24	7397018	Peer		6
24	7397018	Peer		3
24	6699339	Lay		8
24	6699339	Peer		6
24	6699339	Peer		4
24	6699339	Peer		4
24	6699339	Peer		4
24	5211863	Peer		4
24	5211863	Lay		6
24	5211863	Peer		3
24	5211863	Peer		4
24	5211863	Peer		7
24	4780934	Lay		8
24	4780934	Peer		8
24	4780934	Peer		6
24	4780934	Peer		8
24	4780934	Peer		3
24	1632390	Peer		9
24	1632390	Peer		7
24	1632390	Lay		9
24	1632390	Peer		7
24	5897293	Lay		7
24	5897293	Peer		4
24	5897293	Peer		3
24	5897293	Peer		8
24	3543678	Peer		4
24	3543678	Lay		6
24	3543678	Peer		8
24	3543678	Peer		5
24	3543678	Peer		4
24	9902236	Peer		6
24	9902236	Lay		4
24	9902236	Peer		8
24	9902236	Peer		7
24	9902236	Peer		5
24	4116549	Peer		8
24	4116549	Lay		8
24	4116549	Peer		8
24	4116549	Peer		7
24	4116549	Peer		6
24	7384710	Lay		9
24	7384710	Peer		10
24	7384710	Peer		6
24	7384710	Peer		9
24	7384710	Peer		4
24	5672208	Peer		8
24	5672208	Peer		8
24	5672208	Peer		7
24	5672208	Lay		9
24	5672208	Peer		8
24	2398784	Peer		9
24	2398784	Peer		9
24	2398784	Peer		5
24	2398784	Peer		8
24	2398784	Lay		7
24	4687343	Peer		8
24	4687343	Peer		4
24	4687343	Peer		3
24	4687343	Lay		5
24	9591869	Peer		9
24	9591869	Peer		7
24	9591869	Peer		7
24	9591869	Lay		6
24	5416685	Peer		6
24	5416685	Peer		6
24	5416685	Peer		8
24	5416685	Peer		5
24	5416685	Lay		6
24	9740915	Lay		3
24	9740915	Peer		8
24	9740915	Peer		8
24	9740915	Peer		9
24	9740915	Peer		6
24	2705272	Peer		5
24	2705272	Lay		9
24	2705272	Peer		7
24	2705272	Peer		6
24	9771259	Peer		6
24	9771259	Peer		5
24	9771259	Lay		7
24	9771259	Peer		4
24	9771259	Peer		4
24	9771259	Peer		8
24	6409341	Peer		9
24	6409341	Peer		5
24	6409341	Peer		6
24	6409341	Peer		5
24	6409341	Peer		3
24	6409341	Lay		7
24	6409341	Peer		3
24	8469510	Peer		8
24	8469510	Lay		7
24	8469510	Peer		4
24	8469510	Peer		6
24	8469510	Peer		4
24	3970994	Peer		4
24	3970994	Peer		5
24	3970994	Peer		4
24	3970994	Lay		7
24	3970994	Peer		5
24	1418040	Peer		8
24	1418040	Peer		5
24	1418040	Lay		8
24	1418040	Peer		8
24	1418040	Peer		8
24	1418040	Peer		5
24	4824187	Lay		4
24	4824187	Peer		4
24	4824187	Peer		4
24	4824187	Peer		3
24	9136606	Peer		9
24	9136606	Lay		7
24	9136606	Peer		7
24	9136606	Peer		9
24	4278725	Peer		3
24	4278725	Peer		4
24	4278725	Peer		6
24	4278725	Peer		4
24	4278725	Lay		2
24	9840880	Peer		7
24	9840880	Lay		8
24	9840880	Peer		5
24	9840880	Peer		7
24	9840880	Peer		9
24	9316706	Peer		4
24	9316706	Peer		4
24	9316706	Lay		4
24	9316706	Peer		4
24	9316706	Peer		8
24	3882419	Peer		6
24	3882419	Peer		7
24	3882419	Peer		5
24	3882419	Lay		9
24	3882419	Peer		5
24	8795977	Peer		5
24	8795977	Lay		8
24	8795977	Peer		8
24	8795977	Peer		8
24	8795977	Peer		5
24	7206065	Peer		4
24	7206065	Lay		8
24	7206065	Peer		9
24	7206065	Peer		8
24	7206065	Peer		9
24	8280390	Peer		8
24	8280390	Lay		5
24	8280390	Peer		7
24	8280390	Peer		8
24	8280390	Peer		7
24	6316791	Peer		8
24	6316791	Peer		8
24	6316791	Lay		8
24	6316791	Peer		9
24	5394629	Peer		7
24	5394629	Peer		4
24	5394629	Lay		9
24	5394629	Peer		9
24	3406070	Peer		6
24	3406070	Lay		8
24	3406070	Peer		8
24	3406070	Peer		6
24	3406070	Peer		8
24	3406070	Peer		6
24	9561291	Peer		9
24	9561291	Peer		9
24	9561291	Peer		8
24	9561291	Lay		8
24	9561291	Peer		8
24	9414053	Peer		4
24	9414053	Lay		7
24	9414053	Peer		6
24	9414053	Peer		8
24	9414053	Peer		9
24	3920026	Peer		6
24	3920026	Lay		9
24	3920026	Peer		8
24	3920026	Peer		9
24	1217962	Peer		5
24	1217962	Peer		7
24	1217962	Peer		5
24	1217962	Lay		10
24	1217962	Peer		8
24	1442175	Peer		9
24	1442175	Lay		8
24	1442175	Peer		5
24	1442175	Peer		4
24	1442175	Peer		8
24	6408273	Peer		9
24	6408273	Lay		5
24	6408273	Peer		8
24	6408273	Peer		9
24	6408273	Peer		1
24	6408273	Peer		7
24	6096336	Lay		10
24	6096336	Peer		8
24	6096336	Peer		9
24	6096336	Peer		6
24	1702167	Peer		6
24	1702167	Lay		8
24	1702167	Peer		8
24	1702167	Peer		8
24	2198590	Peer		8
24	2198590	Lay		8
24	2198590	Peer		6
24	2198590	Peer		6
24	2198590	Peer		7
24	2198590	Peer		8
24	5834895	Peer		5
24	5834895	Peer		3
24	5834895	Lay		8
24	5834895	Peer		10
24	5834895	Peer		4
24	7303728	Peer		9
24	7303728	Peer		8
24	7303728	Lay		6
24	7303728	Peer		9
24	2747735	Peer		2
24	2747735	Peer		8
24	2747735	Lay		8
24	2747735	Peer		2
27	1248342	Peer		4
27	1248342	Lay		8
27	1248342	Peer		8
27	1248342	Peer		8
27	1248342	Peer		3
27	1248342	Peer		6
27	1248342	Peer		6
27	6543233	Peer		5
27	6543233	Peer		8
27	6543233	Peer		3
27	6543233	Lay		7
27	6543233	Peer		3
27	7238715	Peer		9
27	7238715	Lay		6
27	7238715	Peer		8
27	7238715	Peer		8
27	7238715	Peer		8
27	2783024	Peer		8
27	2783024	Peer		2
27	2783024	Lay		4
27	2783024	Peer		5
27	3459891	Peer		9
27	3459891	Peer		5
27	3459891	Lay		6
27	3459891	Peer		4
27	3018248	Lay		7
27	3018248	Peer		8
27	3018248	Peer		8
27	3018248	Peer		7
27	3018248	Peer		9
27	4095287	Peer		4
27	4095287	Peer		9
27	4095287	Lay		3
27	4095287	Peer		6
27	3628948	Peer		4
27	3628948	Lay		8
27	3628948	Peer		8
27	3628948	Peer		4
27	3628948	Peer		6
27	4675082	Peer		7
27	4675082	Lay		7
27	4675082	Peer		5
27	4675082	Peer		5
27	4675082	Peer		6
27	4675082	Peer		9
27	7310405	Peer		4
27	7310405	Peer		7
27	7310405	Lay		6
27	7310405	Peer		9
27	7310405	Peer		2
27	7310405	Peer		8
27	5274569	Peer		9
27	5274569	Peer		5
27	5274569	Lay		7
27	5274569	Peer		9
27	5274569	Peer		8
27	5274569	Peer		7
27	5274569	Peer		10
27	1240836	Lay		3
27	1240836	Peer		5
27	1240836	Peer		8
27	1240836	Peer		5
27	1240836	Peer		6
27	7785844	Peer		7
27	7785844	Peer		6
27	7785844	Lay		9
27	7785844	Peer		8
27	2343467	Lay		9
27	2343467	Peer		8
27	2343467	Peer		6
27	2343467	Peer		10
27	2343467	Peer		8
27	2096845	Peer		7
27	2096845	Peer		5
27	2096845	Peer		8
27	2096845	Lay		7
27	2096845	Peer		7
27	4904305	Lay		7
27	4904305	Peer		9
27	4904305	Peer		8
27	4904305	Peer		8
27	4904305	Peer		8
27	3757337	Peer		9
27	3757337	Peer		9
27	3757337	Peer		5
27	3757337	Peer		8
27	3757337	Peer		6
27	3757337	Lay		7
27	3640591	Peer		3
27	3640591	Lay		8
27	3640591	Peer		5
27	3640591	Peer		4
27	1273218	Peer		4
27	1273218	Peer		6
27	1273218	Lay		9
27	1273218	Peer		7
27	1273218	Peer		8
27	1273218	Peer		5
27	2940137	Peer		4
27	2940137	Peer		3
27	2940137	Peer		5
27	2940137	Lay		8
27	2940137	Peer		5
27	2940137	Peer		8
27	4145664	Peer		9
27	4145664	Lay		9
27	4145664	Peer		7
27	4145664	Peer		5
27	4145664	Peer		4
27	8114631	Peer		8
27	8114631	Lay		4
27	8114631	Peer		3
27	8114631	Peer		8
27	8114631	Peer		8
27	7888823	Peer		8
27	7888823	Lay		8
27	7888823	Peer		8
27	7888823	Peer		8
27	7888823	Peer		6
27	4850246	Peer		7
27	4850246	Peer		8
27	4850246	Peer		9
27	4850246	Lay		7
27	4850246	Peer		5
27	9576981	Peer		8
27	9576981	Lay		5
27	9576981	Peer		6
27	9576981	Peer		8
27	9576981	Peer		8
27	3583346	Peer		9
27	3583346	Lay		9
27	3583346	Peer		9
27	3583346	Peer		10
27	3583346	Peer		8
27	3583346	Peer		8
27	6675730	Lay		8
27	6675730	Peer		6
27	6675730	Peer		4
27	6675730	Peer		9
27	5838193	Peer		7
27	5838193	Peer		7
27	5838193	Lay		4
27	5838193	Peer		8
27	5838193	Peer		6
27	5838193	Peer		5
27	1808113	Peer		6
27	1808113	Peer		8
27	1808113	Lay		8
27	1808113	Peer		9
27	1808113	Peer		9
27	1808113	Peer		9
27	9651524	Peer		6
27	9651524	Peer		8
27	9651524	Lay		8
27	9651524	Peer		9
27	9651524	Peer		9
27	2097235	Peer		10
27	2097235	Lay		8
27	2097235	Peer		7
27	2097235	Peer		10
27	2097235	Peer		9
27	1980902	Peer		8
27	1980902	Peer		4
27	1980902	Peer		4
27	1980902	Peer		9
27	1980902	Lay		5
27	2177091	Peer		6
27	2177091	Peer		9
27	2177091	Peer		4
27	2177091	Peer		7
27	2177091	Lay		5
27	7198197	Lay		6
27	7198197	Peer		9
27	7198197	Peer		7
27	7198197	Peer		8
27	7198197	Peer		6
27	1995261	Lay		6
27	1995261	Peer		8
27	1995261	Peer		5
27	1995261	Peer		4
27	3529989	Peer		8
27	3529989	Lay		8
27	3529989	Peer		8
27	3529989	Peer		8
27	3529989	Peer		8
27	4354301	Lay		10
27	4354301	Peer		5
27	4354301	Peer		7
27	4354301	Peer		4
27	4354301	Peer		4
27	4354301	Peer		7
27	1346878	Lay		10
27	1346878	Peer		3
27	1346878	Peer		9
27	1346878	Peer		9
27	1346878	Peer		4
27	5689287	Peer		6
27	5689287	Peer		3
27	5689287	Peer		2
27	5689287	Lay		9
27	5689287	Peer		7
27	6099219	Peer		4
27	6099219	Peer		4
27	6099219	Lay		8
27	6099219	Peer		9
27	6099219	Peer		4
27	6099219	Peer		8
27	6099219	Peer		5
27	3918452	Peer		8
27	3918452	Peer		7
27	3918452	Peer		6
27	3918452	Lay		6
27	3918452	Peer		7
27	6064218	Lay		9
27	6064218	Peer		10
27	6064218	Peer		7
27	6064218	Peer		4
27	6064218	Peer		6
27	9485111	Peer		8
27	9485111	Peer		6
27	9485111	Peer		6
27	9485111	Lay		3
27	9485111	Peer		9
27	8056881	Peer		7
27	8056881	Peer		7
27	8056881	Peer		2
27	8056881	Peer		2
27	8056881	Lay		9
27	5782360	Peer		7
27	5782360	Peer		5
27	5782360	Lay		8
27	5782360	Peer		4
27	7638099	Lay		4
27	7638099	Peer		9
27	7638099	Peer		9
27	7638099	Peer		9
27	7638099	Peer		5
27	5629896	Lay		1
27	5629896	Peer		7
27	5629896	Peer		8
27	5629896	Peer		6
27	5629896	Peer		6
27	5629896	Peer		6
27	5980016	Lay		8
27	5980016	Peer		6
27	5980016	Peer		8
27	5980016	Peer		6
27	5980016	Peer		9
27	4140335	Peer		7
27	4140335	Lay		8
27	4140335	Peer		7
27	4140335	Peer		9
27	4140335	Peer		6
27	4140335	Peer		5
27	9388868	Lay		5
27	9388868	Peer		9
27	9388868	Peer		4
27	9388868	Peer		5
27	9388868	Peer		5
27	9388868	Peer		3
27	1621921	Peer		8
27	1621921	Peer		6
27	1621921	Lay		6
27	1621921	Peer		9
27	1621921	Peer		7
27	2294271	Peer		8
27	2294271	Lay		4
27	2294271	Peer		4
27	2294271	Peer		4
27	2294271	Peer		5
27	2294271	Peer		7
27	7445859	Peer		6
27	7445859	Peer		8
27	7445859	Peer		8
27	7445859	Lay		9
27	7445859	Peer		5
27	7445859	Peer		8
27	2797946	Peer		6
27	2797946	Peer		8
27	2797946	Lay		4
27	2797946	Peer		5
27	2797946	Peer		9
27	9940754	Lay		5
27	9940754	Peer		4
27	9940754	Peer		7
27	9940754	Peer		8
27	3540632	Peer		5
27	3540632	Peer		4
27	3540632	Peer		6
27	3540632	Peer		5
27	3540632	Lay		4
27	4287790	Lay		4
27	4287790	Peer		9
27	4287790	Peer		6
27	4287790	Peer		6
27	4287790	Peer		8
27	5531887	Peer		5
27	5531887	Lay		9
27	5531887	Peer		5
27	5531887	Peer		7
27	8896608	Peer		8
27	8896608	Peer		4
27	8896608	Peer		3
27	8896608	Peer		4
27	8896608	Lay		8
27	8896608	Peer		6
27	4518854	Peer		4
27	4518854	Peer		7
27	4518854	Peer		8
27	4518854	Lay		8
27	4518854	Peer		4
27	3414067	Peer		6
27	3414067	Peer		7
27	3414067	Lay		3
27	3414067	Peer		3
27	3414067	Peer		4
27	9797762	Peer		7
27	9797762	Peer		3
27	9797762	Lay		5
27	9797762	Peer		3
27	9797762	Peer		7
27	7599982	Peer		7
27	7599982	Peer		7
27	7599982	Peer		8
27	7599982	Lay		8
27	7599982	Peer		9
27	7599982	Peer		9
27	7599982	Peer		9
27	4225940	Peer		4
27	4225940	Lay		9
27	4225940	Peer		5
27	4225940	Peer		7
27	4225940	Peer		3
27	9076357	Peer		8
27	9076357	Lay		2
27	9076357	Peer		6
27	9076357	Peer		5
27	9076357	Peer		8
27	9673919	Peer		9
27	9673919	Peer		3
27	9673919	Lay		6
27	9673919	Peer		9
27	9673919	Peer		5
27	9581700	Lay		8
27	9581700	Peer		3
27	9581700	Peer		3
27	9581700	Peer		9
27	9581700	Peer		8
27	9581700	Peer		5
27	9318113	Peer		6
27	9318113	Peer		8
27	9318113	Peer		8
27	9318113	Peer		4
27	9318113	Peer		8
27	9318113	Peer		7
27	9318113	Lay		5
27	3073057	Peer		9
27	3073057	Peer		6
27	3073057	Peer		6
27	3073057	Peer		6
27	3073057	Peer		8
27	3073057	Lay		8
27	3073057	Peer		9
27	1330297	Peer		5
27	1330297	Lay		6
27	1330297	Peer		9
27	1330297	Peer		4
27	1299666	Peer		7
27	1299666	Lay		6
27	1299666	Peer		4
27	1299666	Peer		9
27	1299666	Peer		9
27	8657866	Peer		5
27	8657866	Peer		8
27	8657866	Peer		1
27	8657866	Lay		9
27	8657866	Peer		3
27	8657866	Peer		4
27	8657866	Peer		7
27	8657866	Peer		6
27	7958998	Peer		8
27	7958998	Peer		7
27	7958998	Lay		9
27	7958998	Peer		8
27	7958998	Peer		4
27	7958998	Peer		5
27	6507654	Peer		8
27	6507654	Peer		8
27	6507654	Lay		8
27	6507654	Peer		8
27	6507654	Peer		8
27	1099464	Peer		8
27	1099464	Lay		8
27	1099464	Peer		4
27	1099464	Peer		5
27	4704606	Peer		7
27	4704606	Peer		8
27	4704606	Peer		7
27	4704606	Peer		7
27	4704606	Lay		4
27	5612529	Peer		9
27	5612529	Peer		9
27	5612529	Peer		7
27	5612529	Peer		5
27	5612529	Lay		5
27	6979132	Peer		6
27	6979132	Peer		6
27	6979132	Lay		7
27	6979132	Peer		6
27	6979132	Peer		5
27	8046272	Peer		6
27	8046272	Lay		10
27	8046272	Peer		7
27	8046272	Peer		9
27	3444196	Peer		7
27	3444196	Peer		7
27	3444196	Peer		8
27	3444196	Peer		8
27	3444196	Lay		8
27	1283677	Peer		5
27	1283677	Lay		8
27	1283677	Peer		8
27	1283677	Peer		9
27	1283677	Peer		6
27	1283677	Peer		8
27	1283677	Peer		7
27	2108791	Peer		8
27	2108791	Peer		6
27	2108791	Lay		8
27	2108791	Peer		9
27	2108791	Peer		9
27	2108791	Peer		8
27	8988066	Peer		3
27	8988066	Peer		5
27	8988066	Lay		3
27	8988066	Peer		9
27	3888959	Lay		7
27	3888959	Peer		6
27	3888959	Peer		6
27	3888959	Peer		9
27	2331317	Peer		2
27	2331317	Lay		8
27	2331317	Peer		9
27	2331317	Peer		8
27	2331317	Peer		9
27	2331317	Peer		7
27	6064854	Peer		8
27	6064854	Peer		8
27	6064854	Peer		9
27	6064854	Peer		8
27	6064854	Peer		10
27	6064854	Lay		7
27	8194895	Peer		3
27	8194895	Peer		8
27	8194895	Lay		9
27	8194895	Peer		4
27	4028593	Peer		8
27	4028593	Peer		8
27	4028593	Peer		4
27	4028593	Lay		9
27	4028593	Peer		6
27	5663907	Peer		6
27	5663907	Lay		9
27	5663907	Peer		8
27	5663907	Peer		4
27	5663907	Peer		4
27	5663907	Peer		5
27	5663907	Peer		8
27	5663907	Peer		6
27	9068893	Lay		8
27	9068893	Peer		3
27	9068893	Peer		6
27	9068893	Peer		8
27	9068893	Peer		8
27	8506561	Peer		6
27	8506561	Peer		9
27	8506561	Peer		5
27	8506561	Lay		10
27	1238334	Peer		7
27	1238334	Peer		5
27	1238334	Lay		8
27	1238334	Peer		9
27	1238334	Peer		9
27	4947556	Peer		7
27	4947556	Lay		8
27	4947556	Peer		8
27	4947556	Peer		6
27	4947556	Peer		6
27	7971042	Peer		8
27	7971042	Peer		4
27	7971042	Peer		8
27	7971042	Peer		6
27	7971042	Lay		8
27	3118620	Peer		6
27	3118620	Peer		6
27	3118620	Peer		9
27	3118620	Lay		5
27	3118620	Peer		7
27	6095117	Peer		8
27	6095117	Peer		8
27	6095117	Peer		8
27	6095117	Lay		8
27	6095117	Peer		8
27	8837900	Lay		8
27	8837900	Peer		4
27	8837900	Peer		5
27	6012395	Peer		8
27	6012395	Peer		8
27	6012395	Peer		3
27	6012395	Lay		8
27	6012395	Peer		7
27	6012395	Peer		5
27	6012395	Peer		3
27	6012395	Peer		9
27	3394918	Lay		8
27	3394918	Peer		9
27	3394918	Peer		9
27	3394918	Peer		7
27	3394918	Peer		3
27	2573267	Peer		4
27	2573267	Peer		6
27	2573267	Lay		4
27	2573267	Peer		8
27	2573267	Peer		8
27	2573267	Peer		3
27	8394387	Peer		6
27	8394387	Peer		3
27	8394387	Peer		6
27	8394387	Lay		7
27	4083663	Peer		4
27	4083663	Lay		8
27	4083663	Peer		5
27	4083663	Peer		4
27	4083663	Peer		8
27	4083663	Peer		10
27	8092293	Peer		9
27	8092293	Peer		4
27	8092293	Lay		7
27	8092293	Peer		8
27	8092293	Peer		6
27	8925609	Peer		6
27	8925609	Lay		7
27	8925609	Peer		7
27	8925609	Peer		4
27	8925609	Peer		8
27	6681461	Lay		9
27	6681461	Peer		9
27	6681461	Peer		9
27	6681461	Peer		9
27	6681461	Peer		9
27	6681461	Peer		9
27	6681461	Peer		6
27	6681461	Peer		5
27	9243503	Peer		5
27	9243503	Lay		9
27	9243503	Peer		4
27	9243503	Peer		4
27	9243503	Peer		7
27	3224988	Peer		8
27	3224988	Lay		6
27	3224988	Peer		8
27	3224988	Peer		6
27	3224988	Peer		8
27	3224988	Peer		8
27	3224988	Peer		4
27	9565275	Peer		6
27	9565275	Peer		6
27	9565275	Peer		8
27	9565275	Lay		9
27	9565275	Peer		4
27	4778869	Peer		5
27	4778869	Peer		5
27	4778869	Lay		8
27	4778869	Peer		6
27	4778869	Peer		4
27	6087632	Peer		3
27	6087632	Peer		6
27	6087632	Lay		9
27	6087632	Peer		6
27	6087632	Peer		5
27	9464971	Peer		7
27	9464971	Peer		8
27	9464971	Peer		6
27	9464971	Peer		6
27	9464971	Lay		6
27	5303921	Lay		8
27	5303921	Peer		9
27	5303921	Peer		5
27	5303921	Peer		8
27	5303921	Peer		7
27	5303921	Peer		6
27	7618477	Peer		8
27	7618477	Peer		5
27	7618477	Peer		7
27	7618477	Peer		3
27	7618477	Peer		8
27	7618477	Peer		7
27	7618477	Lay		8
27	6537395	Peer		4
27	6537395	Peer		8
27	6537395	Lay		9
27	6537395	Peer		3
27	7048286	Peer		10
27	7048286	Peer		6
27	7048286	Lay		7
27	7048286	Peer		7
27	7048286	Peer		7
27	5352545	Lay		8
27	5352545	Peer		9
27	5352545	Peer		7
27	5352545	Peer		6
27	5352545	Peer		6
27	9155369	Peer		8
27	9155369	Peer		4
27	9155369	Peer		8
27	9155369	Peer		9
27	9155369	Lay		4
27	6007068	Lay		8
27	6007068	Peer		9
27	6007068	Peer		9
27	6007068	Peer		4
27	6007068	Peer		6
27	6007068	Peer		5
27	9366029	Peer		3
27	9366029	Peer		2
27	9366029	Peer		8
27	9366029	Peer		5
27	9366029	Lay		7
27	2801698	Peer		8
27	2801698	Lay		7
27	2801698	Peer		8
27	2801698	Peer		2
27	2801698	Peer		5
27	5027921	Peer		6
27	5027921	Peer		6
27	5027921	Lay		8
27	5027921	Peer		3
27	5027921	Peer		2
27	9780155	Lay		7
27	9780155	Peer		8
27	9780155	Peer		10
27	9780155	Peer		5
27	7957858	Peer		5
27	7957858	Peer		5
27	7957858	Peer		5
27	7957858	Peer		5
27	7957858	Lay		2
27	7957858	Peer		5
27	3301553	Peer		9
27	3301553	Peer		6
27	3301553	Peer		8
27	3301553	Lay		8
27	3301553	Peer		6
27	4367929	Peer		3
27	4367929	Lay		8
27	4367929	Peer		4
27	4367929	Peer		2
27	4367929	Peer		3
27	4367929	Peer		10
27	5341088	Peer		6
27	5341088	Peer		7
27	5341088	Peer		7
27	5341088	Lay		4
27	5341088	Peer		5
27	7798847	Lay		6
27	7798847	Peer		4
27	7798847	Peer		5
27	7798847	Peer		7
27	2846518	Peer		9
27	2846518	Peer		7
27	2846518	Lay		5
27	2846518	Peer		8
27	2846518	Peer		2
27	7145145	Peer		4
27	7145145	Peer		4
27	7145145	Peer		5
27	7145145	Lay		7
27	7145145	Peer		8
27	7145145	Peer		5
27	5111339	Peer		8
27	5111339	Peer		5
27	5111339	Peer		5
27	5111339	Lay		7
27	5111339	Peer		7
27	5111339	Peer		4
27	5111339	Peer		8
27	2411423	Peer		8
27	2411423	Peer		9
27	2411423	Peer		8
27	2411423	Peer		9
27	2411423	Lay		2
27	4114537	Peer		6
27	4114537	Peer		5
27	4114537	Peer		5
27	4114537	Lay		3
27	9205911	Peer		8
27	9205911	Peer		8
27	9205911	Lay		7
27	9205911	Peer		4
27	9205911	Peer		9
27	9205911	Peer		9
27	7390454	Peer		6
27	7390454	Peer		5
27	7390454	Peer		3
27	7390454	Peer		5
27	7390454	Lay		7
27	7390454	Peer		7
27	2960522	Peer		5
27	2960522	Peer		7
27	2960522	Peer		10
27	2960522	Lay		5
27	2960522	Peer		4
27	2960522	Peer		3
27	1388527	Peer		8
27	1388527	Peer		3
27	1388527	Peer		2
27	1388527	Peer		4
27	1388527	Lay		4
27	2193196	Peer		8
27	2193196	Peer		4
27	2193196	Peer		10
27	2193196	Peer		8
27	2193196	Lay		7
27	2193196	Peer		4
27	7335602	Peer		3
27	7335602	Peer		4
27	7335602	Peer		9
27	7335602	Lay		8
27	7754538	Lay		8
27	7754538	Peer		8
27	7754538	Peer		5
27	7754538	Peer		9
27	7754538	Peer		7
27	3021876	Peer		8
27	3021876	Peer		3
27	3021876	Peer		5
27	3021876	Lay		7
27	3021876	Peer		8
27	3021876	Peer		7
27	3021876	Peer		8
27	8576933	Peer		5
27	8576933	Lay		8
27	8576933	Peer		7
27	8576933	Peer		2
27	5682946	Peer		9
27	5682946	Peer		7
27	5682946	Peer		7
27	5682946	Lay		8
27	5682946	Peer		7
27	5378929	Peer		9
27	5378929	Lay		4
27	5378929	Peer		8
27	5378929	Peer		4
27	5378929	Peer		9
27	5048440	Lay		5
27	5048440	Peer		8
27	5048440	Peer		6
27	5048440	Peer		9
27	5048440	Peer		8
27	6679714	Peer		7
27	6679714	Peer		8
27	6679714	Peer		10
27	6679714	Lay		3
27	1218810	Peer		6
27	1218810	Peer		4
27	1218810	Peer		5
27	1218810	Peer		8
27	1218810	Lay		9
27	8551161	Peer		2
27	8551161	Peer		4
27	8551161	Peer		9
27	8551161	Lay		6
27	8551161	Peer		6
27	8551161	Peer		4
27	1906874	Peer		4
27	1906874	Peer		8
27	1906874	Lay		7
27	1906874	Peer		8
27	1906874	Peer		6
27	1906874	Peer		3
33	8226242	Peer		6
33	8226242	Lay		9
33	8226242	Peer		7
33	8226242	Peer		6
33	8226242	Peer		9
33	6777993	Peer		9
33	6777993	Peer		4
33	6777993	Lay		4
33	6777993	Peer		5
33	6777993	Peer		6
33	2689383	Peer		4
33	2689383	Peer		2
33	2689383	Lay		6
33	2689383	Peer		7
33	2689383	Peer		9
33	2689383	Peer		5
33	7564638	Peer		10
33	7564638	Peer		8
33	7564638	Peer		8
33	7564638	Lay		7
33	5637526	Peer		1
33	5637526	Peer		9
33	5637526	Lay		4
33	5637526	Peer		9
33	8166595	Peer		8
33	8166595	Peer		8
33	8166595	Peer		9
33	8166595	Peer		8
33	8166595	Lay		5
33	8987868	Lay		9
33	8987868	Peer		6
33	8987868	Peer		5
33	8987868	Peer		4
33	8987868	Peer		8
33	8987868	Peer		8
33	7389569	Peer		8
33	7389569	Peer		8
33	7389569	Lay		6
33	7389569	Peer		8
33	7389569	Peer		8
33	6914144	Peer		6
33	6914144	Peer		5
33	6914144	Lay		8
33	6914144	Peer		3
33	7939848	Peer		4
33	7939848	Peer		8
33	7939848	Peer		8
33	7939848	Lay		9
33	7939848	Peer		8
33	1137039	Peer		5
33	1137039	Peer		5
33	1137039	Peer		4
33	1137039	Peer		8
33	1137039	Lay		9
33	8091327	Peer		7
33	8091327	Peer		7
33	8091327	Peer		8
33	8091327	Lay		6
33	8735999	Peer		5
33	8735999	Peer		8
33	8735999	Peer		8
33	8735999	Peer		7
33	8735999	Lay		4
33	8735999	Peer		3
33	7943575	Peer		2
33	7943575	Lay		9
33	7943575	Peer		7
33	7943575	Peer		6
33	7943575	Peer		6
33	8830330	Peer		6
33	8830330	Peer		3
33	8830330	Peer		6
33	8830330	Lay		8
33	8830330	Peer		3
33	9919687	Peer		6
33	9919687	Peer		5
33	9919687	Peer		3
33	9919687	Lay		5
33	3231062	Peer		4
33	3231062	Peer		5
33	3231062	Peer		7
33	3231062	Peer		4
33	3231062	Peer		7
33	3231062	Lay		8
33	1425294	Peer		8
33	1425294	Peer		8
33	1425294	Peer		8
33	1425294	Lay		8
33	1425294	Peer		9
33	7890159	Peer		9
33	7890159	Peer		9
33	7890159	Peer		9
33	7890159	Lay		9
33	5042110	Peer		5
33	5042110	Peer		8
33	5042110	Peer		6
33	5042110	Lay		7
33	5042110	Peer		8
33	5042110	Peer		9
33	6658880	Peer		7
33	6658880	Peer		4
33	6658880	Peer		8
33	6658880	Lay		10
33	8607711	Peer		5
33	8607711	Peer		7
33	8607711	Peer		7
33	8607711	Peer		7
33	8607711	Lay		6
33	8607711	Peer		8
33	3366925	Peer		8
33	3366925	Peer		6
33	3366925	Peer		4
33	3366925	Lay		6
33	3366925	Peer		7
33	6733250	Peer		8
33	6733250	Peer		5
33	6733250	Peer		5
33	6733250	Lay		6
33	6733250	Peer		8
33	2684483	Peer		8
33	2684483	Peer		9
33	2684483	Peer		9
33	2684483	Peer		8
33	2684483	Lay		5
33	2684483	Peer		7
33	2931404	Peer		9
33	2931404	Peer		8
33	2931404	Peer		9
33	2931404	Lay		9
33	2931404	Peer		10
33	6251088	Peer		6
33	6251088	Peer		6
33	6251088	Lay		6
33	6251088	Peer		7
33	6251088	Peer		8
33	6251088	Peer		8
33	6355066	Peer		8
[truncated: 4,263 more rows]
